# Supplementary material for: Whole-family programmes for families living with parental mental illness: a systematic review and meta-analysis
Source: Eur Child Adolesc Psychiatry. 2024 Feb 23;33(9):3203–46. doi: 10.1007/s00787-024-02380-3 (PMC11424744; doi:10.1007/s00787-024-02380-3)
Supplement: Supplementary file 1 — Supplementary file1 (XLSX 109 KB) [file 787_2024_2380_MOESM1_ESM.xlsx]

## Sheet: Sheet1
	Structural components					Components from a therapeutic approach					Skills training					Psychoeducation			Building resources
Name of intervention	Assessment	Practical support	Setting goals for the intervention	Facilitated parent-child interactions	Encouraging practice in between sessions	Play/creativity/drama therapy	Systemic family therapy	Multi-family or group therapy	Cognitive-behavioural therapy	Video feedback	Mindfulness/relaxation	Communication skills	Problem-solving and coping skills	Supporting families to communicate about PMI	Parenting skills	Psychoeducation on mental illness	Psychoeducation on impact of PMI	Psychoeducation on child development	Developing a family care plan	Building support networks for children	Building support networks for parents	Links with other services and signposting
Adolescent coping with Stress Course - adapted (ASC)	x				x			x	x				x
CBT with mother-child interaction (CBT-MCI)									x	x			x		x	x
Coping and Promoting Strength (CAPS)									x		x	x	x	x	x	x
Ecologically based family therapy (EBFT)	x						x		x			x	x			x	x					x
Enhanced CBT Intervention (E-CBT)					x		x		x							x	x		x
Entwicklungsförderung in Familien: Eltern- und Kinder-Training in emotional belasteten Familien (EFFEKT-E)					x	x			x				x		x			x		x	x
Family Competence Programme (FCP), an adaptation of the Strengthening Families Programme			x	x	x			x				x	x		x	x	x			x
Family-focused treatment (FTT)												x	x			x
Family Friendly Program (FFP)				x		x			x		x	x	x		x	x	x
Family Group Cognitive-Behavioral (FGCB)				x	x			x	x			x	x		x	x	x
Family Talk Intervention* (FTI)	x								x				x	x	x	x	x		x	x		x
Family Talk Intervention (Group version)	x							x						x		x				x		x
Focus on Families (FoF)			x		x		x		x			x	x		x			x			x	x
Fortalezas Familiares (Family Strengths), adaptation of KFS			x	x			x	x				x	x	x	x	x	x
Kanu intervention (Kanu)	x					x		x				x	x		x					x	x	x
Keeping Families Stronger Intervention (KFS)			x		x		x	x	x			x	x	x	x	x				x	x
KidsTime (KT)				x		x		x						x		x	x
Mobile-enhanced Family-focused therapy (FFT)	x				x							x	x			x			x			x
Moving Parents and Children Together Programme (M-PACT)	x						x	x	x			x			x	x			x
Multi Family Therapy (MF)				x		x	x	x									x
Multisystemic Therapy-Building Stronger Families Program (MST-BFP)	x		x				x	x	x			x	x						x	x	x	x
Parent-Adolescent CBT (PA-CBT) protocol					x				x			x	x
Prevention Intervention Program (PIP), adaptation of Family Talk Intervention	x													x		x	x		x			x
Project Hope (P-Hope)	x			x								x	x	x	x	x	x	x	x
Strength to Strength (adaption of Family Talk)	x											x	x	x		x				x	x	x
Strong African American Families (SAAF) programme			x	x								x	x		x
Supporting Kids and Their Environment (SKATE)					x	x	x	x	x		x	x	x		x	x	x		x	x
The Family Model (TFM)	x											x					x		x			x
The Renascent Children's Program (RCP)				x		x		x					x		x	x	x
Young smiles (YS)						x		x			x	x	x		x	x	x			x	x	x
TOTAL	11	0	6	9	9	8	9	13	13	0	4	20	21	9	16	20	15	3	9	10	7	11
Note: *The Family Talk intervention has been studied with slight variations across trials, meaning that some components were not present in all trials. As these were only minor variations, we have analysed all trials as the same intervention for reasons of simplicity throughout the manuscript.
