# Supplementary material for: Whole-family programmes for families living with parental mental illness: a systematic review and meta-analysis
Source: Eur Child Adolesc Psychiatry. 2024 Feb 23;33(9):3203–46. doi: 10.1007/s00787-024-02380-3 (PMC11424744; doi:10.1007/s00787-024-02380-3)
Supplement: Supplementary file 2 — Supplementary file2 (XLSX 146 KB) [file 787_2024_2380_MOESM2_ESM.xlsx]

## Sheet: Instructions
Use User Guide: Hong 2018 Mixed Method Appraisal Tool (MMAT) version 2018
Additional Notes Hannah and Aurelie
2.2	Only score as 'no' if there is a unusual big difference on key variables or on variable the authors want to match on
2.3	Acceptable drop-out rates: up to 20% at end and up to 30% for fu assessments. This cut-off applies to the intervention and control groups, not only to the total sample. However, we can be lenient if studies include multiple assessments and of them are >70% or very close to 70% (not below 65%), as long as the majority of the assessments are >70%
2.4	Score as 'no' if based on self-report, as participants are assessors and they are usually not blinded
2.5	Attendance should be 70% for all target participants?
Colour codes in tab
	discussed and agreed upon original code of Hannah
	discussed and changed scoring by Hannah
	To discuss
	To check in paper

## Sheet: MMAT checklist
				SCREENING QUESTIONS		1. QUALITATIVE STUDIES					2. RANDOMIZED CONTROLLED TRIALS					3. NON-RANDOMIZED STUDIES					4. QUANTITATIVE DESCRIPTIVE STUDIES					5. MIXED METHODS STUDIES					COMMENTS
ID	Reference	Citaiton	Reviewer	S1. Are there clear research questions?	S2. Do the collected data allow to address the research questions?	1.1. Is the qualitative approach appropriate to answer the research question?	1.2. Are the qualitative data collection methods adequate to address the research question?	1.3. Are the findings adequately derived from the data?	1.4. Is the interpretation of results sufficiently substantiated by data?	1.5. Is there coherence between qualitative data sources, collection, analysis and interpretation?	2.1. Is randomization appropriately performed?	2.2. Are the groups comparable at baseline?	2.3. Are there complete outcome data?	2.4. Are outcome assessors blinded to the intervention provided?	2.5 Did the participants adhere to the assigned intervention?	3.1. Are the participants representative of the target population?	3.2. Are measurements appropriate regarding both the outcome and intervention (or exposure)?	3.3. Are there complete outcome data?	3.4. Are the confounders accounted for in the design and analysis?	3.5. During the study period, is the intervention administered (or exposure occurred) as intended?	4.1. Is the sampling strategy relevant to address the research question?	4.2. Is the sample representative of the target population?	4.3. Are the measurements appropriate?	4.4. Is the risk of nonresponse bias low?	4.5. Is the statistical analysis appropriate to answer the research question?	5.1. Is there an adequate rationale for using a mixed methods design to address the research question?	5.2. Are the different components of the study effectively integrated to answer the research question?	5.3. Are the outputs of the integration of qualitative and quantitative components adequately interpreted?	5.4. Are divergences and inconsistencies between quantitative and qualitative results adequately addressed?	5.5. Do the different components of the study adhere to the quality criteria of each tradition of the methods involved?		Count Yes	% Yes	Type
1	Mental health promotion and prevention interventions in families with parental depression: A randomized controlled trial		HM (double coded by AL, round 2)	Yes	Yes						Can't tell	Yes	Yes	No	Can't tell																	2	40	RCT
2	Parents with psychosis and their children: experiences of Beardslee's intervention		HM (double coded by AL round 3)	Yes	Yes	Yes	Yes	Yes	Yes	Yes																						5	100	QUAL
5	Development and Open Trial of a Technology-Enhanced Family Intervention for Adolescents at Risk for Mood Disorders		HM (double coded by AL round 4)	Yes	Yes																Yes	Yes	Yes	Can't tell	Yes							4	80	QUAND
6	Effects of Family-Focused Therapy vs Enhanced Usual Care for Symptomatic Youths at High Risk for Bipolar Disorder: A Randomized Clinical Trial		HM	Yes	Yes						Yes	Yes	Yes	Yes	Yes																	5	100	RCT
8	Preventing the Onset of Anxiety Disorders in Offspring of Anxious Parents: A Six-Year Follow-up		HM	Yes	Yes						Can't tell	Yes	Can't tell	No	Can't tell																	1	20	RCT
10	An intervention to improve the quality of life in children of parents with serious mental illness: the Young SMILES feasibility RCT		HM (double coded by AL, round 2)	Yes	Yes						Yes	Yes	No	Yes	No																	3	60	RCT
11	Interruption of dysfunctional mother-child reciprocal influences associated with family therapy		HM (double coded round 4)	Yes	Yes						Can't tell	Can't tell	Yes	No	Can't tell																	1	20	RCT
14	A multicentre randomized controlled trial on trans-generational attention deficit/hyperactivity disorder (ADHD) in mothers and children (AIMAC): an exploratory analysis of predictors and moderators of treatment outcome		HM	Yes	Yes						Can't tell	Yes	Yes	Can't tell	Can't tell																	2	40	RCT
15	The acceptability of a single session family focused approach for children/young people and their parents attending a child and youth mental health service		HM (double coded AL round 7)	Yes	Yes	Yes	Yes	Yes	Yes	Yes																						5	100	QUAL
16	Qualitative evaluation of a preventive intervention for the offspring of parents with a history of depression		HM (round 4)	Yes	Yes	Yes	Yes	Yes	Yes	Yes																						5	100	QUAL
18	Children of parents with a history of depression: The impact of a preventive intervention on youth social problems through reductions in internalizing problems		HM (round 3)	Yes	Yes						Can't tell	Can't tell	Yes	No	No																	1	20	RCT
19	Co-Occurring Trajectory of Mothers' Substance Use and Psychological Control and Children's Behavior Problems: The Effects of a Family Systems Intervention		HM	Yes	Yes						Yes	Yes	Yes	Can't tell	Can't tell																	3	60	RCT
20	Perceived Peer Victimization Predicts Anxiety Outcomes in a Prevention Program for Offspring of Anxious Parents		HM	Yes	Yes						Can't tell	Yes	Yes	Can't tell	Can't tell																	2	40	RCT
21	Effects of ecologically-based family therapy with substance-using, prostituting mothers		HM	Yes	Yes						Can't tell	Yes	No	Can't tell	No																	1	20	RCT
26	Primary prevention of mental health risks in children of depressed patients: Preliminary results from the Kanu-intervention		HM (double coded round 4)	Yes	Yes											Yes	Yes	No	Yes	Yes												4	80	NRCT
29	Anxiety and Depression in Children of Depressed Parents: Dynamics of Change in a Preventive Intervention		HM	Yes	Yes						Can't tell	Yes	Yes	Can't tell	Can't tell																	2	40	RCT
31	Benefits to children who participate in family therapy with their substance-using mother		HM (double coded by AL, round 2)	Yes	Yes						Can't tell	Can't tell	Can't tell	Can't tell	No																	0	0	RCT
34	Child Anxiety Prevention Study: Impact on Functional Outcomes		HM	Yes	Yes						Yes	Yes	Can't tell	Can't tell	Yes																	3	60	RCT
45	Supporting children of substance abusing families: Preliminary outcomes of the renascent children's program		HM (double coded AL round 5)	Yes	Yes											Yes	Yes	No	No	Yes												3	60	NRCT
48	Family systems therapy for substance-using mothers and their 8- to 16-year-old children		HM	Yes	Yes						Can't tell	Yes	Yes	Can't tell	Can't tell																	2	40	RCT
59	An exploration of the experience of attending the Kidstime programme for children with parents with enduring mental health issues: Parents' and young people's views		HM (double coded round 4)	Yes	Yes	Yes	Yes	Yes	Yes	No																						4	80	QUAL
62	Concurrent Treatment for Adolescent and Parent Depressed Mood and Suicidality: Feasibility, Acceptability, and Preliminary Findings		HM	Yes	Yes						Can't tell	No	Can't tell	Can't tell	Yes																	1	20	RCT
67	Children impacted by parental substance abuse: An evaluation of the Supporting Kids and Their Environment program		HM (double coded AL round 5)	Yes	Yes											Yes	Yes	No	Yes	Can't tell												3	60	NRCT
70	Preventing Onset of Anxiety Disorders in Offspring of Anxious Parents: A Randomized Controlled Trial of a Family-Based Intervention		HM	Yes	Yes						Yes	Yes	Yes	Yes	Yes																	5	100	RCT
71	Treatment of childhood anxiety disorder in the context of maternal anxiety disorder: a randomised controlled trial and economic analysis		HM	Yes	Yes						Yes	Yes	Yes	Yes	Can't tell																	4	80	RCT
72	Efficacy and moderators of a family group cognitive-behavioral preventive intervention for children of parents with depression		HM	Yes	Yes						Yes	Yes	Yes	Yes	Yes																	5	100	RCT
73	Children of mentally ill parents-a pilot study of a group intervention program		HM (double coded AL round 5)	Yes	Yes											No	Yes	Can't tell	Yes	Can't tell												2	40	NRCT
79	Supporting families living with parental substance misuse: the M-PACT (Moving Parents and Children Together) programme		HM (double coded round 4)	Yes	Yes	Yes	Yes	Yes	Yes	Yes																						5	100	QUAL
82	Reducing youth internalizing symptoms: effects of a family-based preventive intervention on parental guilt induction and youth cognitive style		HM	Yes	Yes						Can't tell	Yes	Yes	Yes	No																	3	60	RCT
86	A controlled evaluation of family behavior therapy in concurrent child neglect and drug abuse		HM	Yes	Yes						Yes	Yes	Yes	Yes	Yes																	5	100	RCT
91	Feasibility, acceptability, and preliminary outcomes of the Fortalezas Familiares intervention for latino families facing maternal depression		HM (double coded AL round 5)	Yes	Yes											Yes	Yes	Can't tell	No	Can't tell												1	20	MM
92	Comprehensive treatment for co-occurring child maltreatment and parental substance abuse: outcomes from a 24-month pilot study of the MST-Building Stronger Families program		HM (double coded by AL)	No	Yes											Yes	Yes	Yes	Yes	Yes												5	100	NRCT
93	Effectiveness of preventive family intervention in improving cognitive attributions among children of depressed parents: a randomized study		HM	Yes	Yes						Yes	Yes	Yes	Can't tell	Can't tell																	3	60	RCT
94	Early intervention for symptomatic youth at risk for bipolar disorder: a randomized trial of family-focused therapy		HM	Yes	Yes						Yes	Yes	Yes	Yes	Yes																	5	100	RCT
101	Family Intervention to Prevent Depression and Substance Use Among Adolescents of Depressed Parents		HM	Yes	Yes						Can't tell	Yes	Yes	Can't tell	No																	2	40	RCT
105	The role of parent depressive symptoms in positive and negative parenting in a preventive intervention		HM	Yes	Yes						Can't tell	Yes	Yes	Yes	Can't tell																	3	60	RCT
109	A Pilot Study of a Family-Focused Intervention for Children and Families Affected by Maternal Depression		HM (double coded AL round 5)	Yes	Yes											Yes	Yes	No	No	Can't tell												2	40	NRCT
116	Family group cognitive-behavioral preventive intervention for families of depressed parents: 18- and 24-month outcomes		HM	Yes	Yes						Can't tell	Yes	Yes	No	No																	2	40	RCT
118	Prevention of familial transmission of depression: EFFEKT-E, a selective program for emotionally burdened families		HM (double coded AL round 3)	Yes	Yes											Yes	Yes	No	Can't tell	Can't tell												2	40	NRCT
119	Preventive interventions in families with parental depression: children's psychosocial symptoms and prosocial behaviour		HM	Yes	Yes						Yes	Yes	No	Can't tell	Yes																	3	60	RCT
122	Coping and parenting: Mediators of 12-month outcomes of a family group cognitive-behavioral preventive intervention with families of depressed parents		HM	Yes	Yes						Can't tell	Yes	Yes	Can't tell	Can't tell																	2	40	RCT
123	Safety, feasibility and family experiences of preventive interventions for children and families with parental depression		HM (double coded AL round 3)	Yes	Yes						Yes	Yes	Yes	No	Yes																	4	80	RCT
132	The Child Anxiety Prevention Study: intervention model and primary outcomes		HM	Yes	Yes						Can't tell	Yes	Yes	Can't tell	Yes																	3	60	RCT
134	Early intervention in poor families confronted with alcohol abuse and violence: Impact on families' social integration and parenting		HM (double coded by AL)	Yes	Yes	Yes	Yes	Yes	Yes	Yes																						5	100	QUAL
135	Adaptation of the preventive intervention program for depression for use with predominantly low-income Latino families		HM (double coded by AL)	Yes	Yes	Yes	Yes	No	Yes	Yes											Yes	Yes	Yes	Yes	Yes	Yes	Yes	Yes	Yes	Yes		5	100	MM
138	Randomized controlled trial of a family cognitive-behavioral preventive intervention for children of depressed parents		HM	Yes	Yes						Yes	Yes	Yes	Yes	No																	4	80	RCT
143	Children of drug-dependent parents: Prevention programme outcomes		HM (double coded AL round 5)	Yes	Yes											Yes	Can't tell	Yes	No	Yes												3	60	NRCT
146	Change in caregiver depression as a function of the Strong African American Families Program		HM	Yes	Yes						Yes	Can't tell	Yes	Can't tell	No																	2	40	RCT
148	Long-term effects from a randomized trial of two public health preventive interventions for parental depression		HM	Yes	Yes						Yes	Yes	Yes	No	Can't tell																	3	60	RCT
162	A family-based approach to the prevention of depressive symptoms in children at risk: evidence of parental and child change		HM	Yes	Yes						Yes	Yes	Yes	Yes	Yes																	5	100	RCT
164	Developing a Resilience Package for Vulnerable Children		HM (double coded AL round 3)	No	Can't tell																											0	0
173	An experimental intervention with families of substance abusers: one-year follow-up of the focus on families project		HM (double coded by AL)	Yes	Yes						Can't tell	Yes	Yes	Can't tell	No																	2	40	RCT
176	Reducing parental risk factors for children's substance misuse: Preliminary outcomes with opiate-addicted parents		HM	Yes	Yes						Yes	Yes	Yes	Can't tell	No																	3	60	RCT
177	Examination of children's responses to two preventive intervention strategies over time		HM	Yes	Yes						Yes	Yes	Can't tell	Can't tell	Yes																	3	60	RCT
178	Sustained change in parents receiving preventive interventions for families with depression		HM	Yes	Yes						Yes	Yes	Can't tell	Can't tell	Yes																	3	60	RCT
179	Examination of preventive interventions for families with depression: Evidence of change		HM	Yes	Yes						Yes	Yes	Can't tell	Yes	Yes																	4	80	RCT
180	Response of families to two preventive intervention strategies: long-term differences in behavior and attitude change		HM	Yes	Yes						Can't tell	Yes	Can't tell	Yes	Can't tell																	2	40	RCT
186	Initial findings on preventive intervention for families with parental affective disorders		HM (double coded AL round 3)	Yes	Yes																Yes	Yes	Yes	Yes	Yes							3	60	QUAND
200	A randomized trial of a group cognitive intervention for preventing depression in adolescent offspring of depressed parents		HM	Yes	Yes						Yes	Yes	Yes	Can't tell	No																	3	60	RCT
201	A randomised controlled trial of a family‑group cognitive‑behavioural (FGCB) preventive intervention for the children of parents with depression: short‑term effects on symptoms and possible mechanism		HM	Yes	Yes						Yes	Yes	No	Yes	No																	3	60	RCT
202	DJ Miklowitz, JA Merranko, MJ Weintraub, PD Walshaw, MK Singh, KD Chang, CD Schneck Effects of family-focused therapy on suicidal ideation and behavior in youth at high risk for bipolar disorder J Affect Disord, 275 (2020), pp. 14-22		HM	Yes	Yes						Yes	Yes	No	Yes	Yes																	4	80	RCT
205	Treatment efficacy of multiple family therapy in helping Chinese children of depressed parents in Hong Kong, China		HM (double coded AL round 5 )	Yes	Yes											No	Yes	No	Yes	Can't tell												2	40	NRCT
208	Multisystemic Therapy - Building Stronger Families (MST-BSF): Substance misuse, child neglect, and parenting outcomes from an 18-month randomized effectiveness trial		HM	Yes	Yes						Yes	Yes	Yes	No	Can't tell																	3	60	RCT
211	Treatment Efficacy of Multiple Family Therapy in Helping Hong Kong Chinese Parents Recover from Depression		HM (double coded AL round 6)	Yes	Yes											No	Yes	No	Yes	Yes												3	60	NRCT
212	Investigating the effect of implementing a family-friendly program (based on the mbct approach with parent-child interaction) on the reduction of parental anxiety sensitivity and separation anxiety disorder in children and adolescents		HM (double coded AL round 6)	Yes	Yes											Yes	Yes	Can't tell	Yes	Can't tell												3	60	NRCT
213	Acceptability of an enhanced transdiagnostic CBT intervention for adults with anxiety disorders who are parenting an anxious child		HM (double coded round 4)	Yes	Yes	Yes	Yes	Yes	Yes	Yes																						5	100	QUAL

## Sheet: Sheet4
Count of % Yes	Column Labels
Row Labels	0	20	40	60	80	100	Grand Total
MM				1	2		3
QUAL						6	6
QUAN		1	7	15	17	18	58
(blank)	1						1
Grand Total	1	1	7	16	19	24	68
